# Supplementary material for: NrdR Transcription Regulation: Global Proteome Analysis and Its Role in Escherichia coli Viability and Virulence
Source: PLoS One. 2016 Jun 8;11(6):e0157165. doi: 10.1371/journal.pone.0157165 (PMC4898720; doi:10.1371/journal.pone.0157165)
Supplement: S1 Table — The summarized results are tabulated in the order of serial number, UniProt accession number, protein name, description of the protein, n-fold change in expression and log2-fold change in expression (ΔNrdR and NrdR-overexpression) compared to WT E. coli. Genes are listed alphabetically. (XLSX) [file pone.0157165.s010.xlsx]

## Sheet: Global Proteome
	S1 Table: Global proteome analysis of NrdR-deletion and NrdR-overexpression strains compared with the wild-type E. coli strain
	The summarized results are tabulated in the order of serial number, UniProt accession number, protein name, description of the protein, n-fold change in
	expression and log2-fold change in expression (ΔNrdR and NrdR-overexpression) compared to WT E. coli. Genes are listed alphabetically.
				Fold change in expression		Log2 fold change in expression
Sl. No.	Accession No.	Protein Name	Description	ΔNrdR/WT	OENrdR/WT	Log2 of ΔNrdR/WT	log2 of OENrdR/WT
1	C4ZRS7	accA	Acetyl-coenzyme A carboxylase carboxyl transferase subunit alpha	1.05993	0.728348	0.0839708	-0.457301
2	P0ABD8	accB	Biotin carboxyl carrier protein of acetyl-CoA carboxylase	1.17298	0.79966	0.230183	-0.322542
3	P24182	accC	Biotin carboxylase	1.10784	0.746921	0.147753	-0.420973
4	B1X927	accD	Acetyl-coenzyme A carboxylase carboxyl transferase subunit beta	1.08134	0.747894	0.112821	-0.419094
5	P0A9G6	aceA	Isocitrate lyase	0.964569	0.064385	-0.052043	-3.95713
6	P08997	aceB	Malate synthase A	1.2623	0.101307	0.336061	-3.30319
7	P0AFG8	aceE	Pyruvate dehydrogenase E1 component	1.19878	0.472196	0.26157	-1.08254
8	P06959	aceF	Dihydrolipoyllysine-residue acetyltransferase component of pyruvate dehydrogenase complex	1.01729	0.428249	0.0247358	-1.22348
9	P0A6A3	ackA	Acetate kinase	1.67694	0.492967	0.745831	-1.02044
10	C4ZTX1	acnA	Aconitate hydratase 1	11.4708	0.984602	3.51989	-0.0223875
11	P25516	acnA	Aconitate hydratase 1	0.164797	0.130256	-2.60124	-2.94058
12	P36683	acnB	Aconitate hydratase 2	1.16561	0.600497	0.221084	-0.735772
13	C4ZS34	acpP	Acyl carrier protein	1.25984	0.707318	0.333239	-0.49957
14	P0AE06	acrA	Acriflavine resistance protein A	1.20152	1.03695	0.264857	0.0523519
15	P31224	acrB	Acriflavine resistance protein B	1.3977	0.769807	0.483055	-0.377431
16	P27550	acs	Acetyl-coenzyme A synthetase	1.39373	0.650277	0.478948	-0.620875
17	P26646	acuI	Probable acrylyl-CoA reductase AcuI	1.44592	0.262382	0.531984	-1.93026
18	C4ZY85	add	Adenosine deaminase	1.24946	0.517273	0.321306	-0.951001
19	P0A9Q7	adhE	Aldehyde-alcohol dehydrogenase	1.20476	0.436183	0.268743	-1.19699
20	P39451	adhP	Alcohol dehydrogenase, propanol-preferring	0.59157	0.103489	-0.75738	-3.27244
21	C4ZUS8	adk	Adenylate kinase	1.19195	0.708469	0.25332	-0.497224
22	P19926	agp	Glucose-1-phosphatase	1.41046	0.264152	0.496162	-1.92056
23	P0AE08	ahpC	Alkyl hydroperoxide reductase subunit C	1.0905	0.480565	0.124984	-1.0572
24	P35340	ahpF	Alkyl hydroperoxide reductase subunit F	1.16215	0.593622	0.216796	-0.752384
25	B1XCM5	alaS	Alanine--tRNA ligase	1.19374	0.761106	0.255494	-0.39383
26	P25553	aldA	Lactaldehyde dehydrogenase	1.12446	0.485611	0.169234	-1.04213
27	P37685	aldB	Aldehyde dehydrogenase B	1.29106	0.145204	0.368554	-2.78385
28	P0ACN4	allR	HTH-type transcriptional repressor AllR	1.16026	0.465034	0.214445	-1.10459
29	P13016	ampD	1,6-anhydro-N-acetylmuramyl-L-alanine amidase AmpD	1.22049	0.902571	0.287465	-0.147888
30	P26612	amyA	Cytoplasmic alpha-amylase	1.21288	0.105064	0.278432	-3.25066
31	P00805	ansB	L-asparaginase 2	14.0628	1.68694	3.81381	0.754412
32	P07102	appA	Periplasmic AppA protein	1.40382	0.0493586	0.489354	-4.34055
33	C4ZUS3	apt	Adenine phosphoribosyltransferase	1.1336	0.904881	0.180909	-0.1442
34	P0A9Q1	arcA	Aerobic respiration control protein ArcA	1.20112	0.247268	0.264379	-2.01585
35	P0AEC3	arcB	Aerobic respiration control sensor protein ArcB	1.26029	0.460941	0.333752	-1.11735
36	C4ZQG0	argS	Arginine--tRNA ligase	1.67053	0.927202	0.74031	-0.109044
37	C4ZQ34	aroA	3-phosphoshikimate 1-carboxyvinyltransferase	1.31367	0.802777	0.393604	-0.316928
38	P0AB91	aroG	Phospho-2-dehydro-3-deoxyheptonate aldolase, Phe-sensitive	1.16052	0.417042	0.214776	-1.26173
39	B1X737	aroK	Shikimate kinase 1	1.03314	0.711853	0.0470303	-0.490349
40	P30859	artI	Putative ABC transporter arginine-binding protein 2	1.29975	0.216325	0.378237	-2.20873
41	P0A9Q9	asd	Aspartate-semialdehyde dehydrogenase	1.04769	0.3101	0.0672088	-1.68919
42	C4ZZ22	asnA	Aspartate--ammonia ligase	1.6145	0.365263	0.691083	-1.45299
43	P22106	asnB	Asparagine synthetase B [glutamine-hydrolyzing]	1.45964	1.21936	0.545609	0.286125
44	P0ACI6	asnC	Regulatory protein AsnC	1.48574	2.97694	0.571178	1.57383
45	H0QCA0	asnS	Asparagine--tRNA ligase	1.2368	0.915693	0.306609	-0.127064
46	P0AC38	aspA	Aspartate ammonia-lyase	2.51491	0.819981	1.33051	-0.286337
47	P00509	aspC	Aspartate aminotransferase	1.3124	0.608822	0.392207	-0.715909
48	C4ZQF0	aspS	Aspartate--tRNA ligase	1.28414	0.785633	0.360797	-0.348072
49	C4ZZ12	atpA	ATP synthase subunit alpha	1.14898	0.668825	0.200358	-0.5803
50	C4ZZ10	atpD	ATP synthase subunit beta	1.13638	0.569929	0.184448	-0.811147
51	B1X9W4	atpF	ATP synthase subunit b	1.12096	0.706462	0.164738	-0.501315
52	C4ZZ11	atpG	ATP synthase gamma chain	1.11206	0.669215	0.153233	-0.579458
53	C4ZZ13	atpH	ATP synthase subunit delta	1.02682	0.633423	0.038189	-0.658758
54	P69228	baeR	Transcriptional regulatory protein BaeR	2.16701	0.624475	1.1157	-0.679283
55	C4ZRR9	bamA	Outer membrane protein assembly factor BamA	1.23807	0.658931	0.308096	-0.6018
56	P77774	bamB	Outer membrane protein assembly factor BamB	1.43505	0.571676	0.521097	-0.806729
57	P0A903	bamC	Outer membrane protein assembly factor BamC	1.25636	1.01962	0.329245	0.028031
58	P0AE52	bcp	Putative peroxiredoxin bcp	1.2392	0.403711	0.309414	-1.3086
59	P0ABD3	bfr	Bacterioferritin	1.68129	0.398316	0.749567	-1.32801
60	Q46829	bglA	6-phospho-beta-glucosidase BglA	1.03626	0.385707	0.0513829	-1.37442
61	P33363	bglX	Periplasmic beta-glucosidase	1.09762	0.658938	0.134385	-0.601785
62	P0A6E9	bioD2	ATP-dependent dethiobiotin synthetase BioD 2	7.25161	1.5927	2.8583	0.671476
63	P06610	btuE	Vitamin B12 transport periplasmic protein BtuE	0.983834	0.0808148	-0.0235135	-3.62924
64	C4ZQD2	BWG_0858	NAD(P)H dehydrogenase (quinone)	2.52113	0.164837	1.33407	-2.60089
65	P0A9H3	cadA	Lysine decarboxylase, inducible	2.04007	0.0696609	1.02862	-3.84351
66	P61517	can	Carbonic anhydrase 2	1.1944	0.610716	0.25629	-0.711426
67	P00968	carB	Carbamoyl-phosphate synthase large chain	1.30257	0.492746	0.381357	-1.02109
68	C4ZQC8	cbpA	Curved DNA-binding protein	1.18412	0.244212	0.243811	-2.0338
69	C4ZSM3	cdd	Cytidine deaminase	1.04169	0.565652	0.0589318	-0.822014
70	P69795	chbB	N,N'-diacetylchitobiose-specific phosphotransferase enzyme IIB component	1.2767	0.5958	0.35242	-0.747101
71	P0ABH9	clpA	ATP-dependent Clp protease ATP-binding subunit ClpA	1.55826	0.472453	0.639939	-1.08176
72	P63284	clpB	Chaperone protein ClpB	0.919324	0.273222	-0.121355	-1.87185
73	C4ZTJ5	clpX	ATP-dependent Clp protease ATP-binding subunit ClpX	1.23561	0.684007	0.305227	-0.547916
74	P0ABQ0	coaBC	Coenzyme A biosynthesis bifunctional protein CoaBC	0.999373	0.400121	-0.000904254	-1.32149
75	Q59385	copA	Copper-exporting P-type ATPase A	0.746199	0.36201	-0.422368	-1.4659
76	P0AE88	cpxR	Transcriptional regulatory protein CpxR	1.35799	0.361181	0.441474	-1.46921
77	P0ACP1	cra	Catabolite repressor/activator	1.09587	0.694766	0.13208	-0.5254
78	C4ZT97	crl	Sigma factor-binding protein Crl	1.3407	0.293862	0.422989	-1.76679
79	P0ACJ8	crp	cAMP-activated global transcriptional regulator CRP	1.33399	0.455875	0.415743	-1.13329
80	P69783	crr	Glucose-specific phosphotransferase enzyme IIA component	1.14806	0.390614	0.199199	-1.35618
81	C4ZYR1	csiD	Protein CsiD	1.47017	0.630843	0.555986	-0.664648
82	P0A9X9	cspA	Cold shock protein CspA	0.915194	1.23966	-0.12785	0.309947
83	P0A9Y6	cspC	Cold shock-like protein CspC	1.14477	0.691682	0.19506	-0.531819
84	P0A968	cspD	Cold shock-like protein CspD	0.991463	0.388325	-0.0123686	-1.36466
85	P0A972	cspE	Cold shock-like protein CspE	1.37286	0.812764	0.457184	-0.299092
86	C4ZYU1	csrA	Carbon storage regulator	1.08612	0.516211	0.11918	-0.953966
87	P76113	curA	NADPH-dependent curcumin reductase	0.92279	0.418988	-0.115926	-1.25502
88	P38038	cycJ	Sulfite reductase [NADPH] flavoprotein alpha-component	1.20686	0.738726	0.271257	-0.436888
89	P0ABJ9	cydA	Cytochrome d ubiquinol oxidase subunit 1	1.08798	0.402579	0.121648	-1.31266
90	P0ABK2	cydB	Cytochrome d ubiquinol oxidase subunit 2	1.7945	0.660648	0.843583	-0.598047
91	P16676	cysA	Sulfate/thiosulfate import ATP-binding protein CysA	1.34164	2.02135	0.423996	1.01532
92	C4ZZR6	cysH	Phosphoadenosine phosphosulfate reductase	1.05832	0.604372	0.0817694	-0.726492
93	C4ZZR7	cysI	Sulfite reductase [NADPH] hemoprotein beta-component	0.980842	0.533736	-0.027907	-0.905801
94	P0ABK5	cysK	Cysteine synthase A	0.999423	0.688889	-0.000832932	-0.537656
95	C4ZZQ5	cysN	Sulfate adenylyltransferase subunit 1	0.928025	0.9089	-0.107764	-0.137806
96	P16700	cysP	Thiosulfate-binding protein	1.07679	0.781974	0.106738	-0.354808
97	C4ZUX4	cysS	Cysteine--tRNA ligase	1.25552	0.698451	0.328288	-0.517769
98	P08506	dacC	D-alanyl-D-alanine carboxypeptidase DacC	1.36522	0.348556	0.449133	-1.52054
99	C4ZTN0	dadA	D-amino acid dehydrogenase small subunit	1.255	0.535258	0.327686	-0.901694
100	P0A6L2	dapA	4-hydroxy-tetrahydrodipicolinate synthase	1.31542	0.756541	0.395525	-0.402509
101	C4ZQJ7	dcyD	D-cysteine desulfhydrase	1.09975	0.392368	0.137175	-1.34972
102	P0A6J8	ddlA	D-alanine--D-alanine ligase A	1.30293	0.758645	0.381765	-0.398503
103	P0A9P6	deaD	ATP-dependent RNA helicase DeaD	0.919212	1.45451	-0.12153	0.54053
104	C4ZUE1	def	Peptide deformylase	1.37429	0.422068	0.458688	-1.24445
105	P0C0V0	degP	Periplasmic serine endoprotease DegP	2.12182	0.765505	1.0853	-0.385517
106	B1XFJ2	deoA	Thymidine phosphorylase	1.06317	0.339023	0.0883733	-1.56055
107	C4ZT65	deoB	Phosphopentomutase	0.891806	0.187911	-0.165198	-2.41188
108	C4ZT63	deoC	Deoxyribose-phosphate aldolase	1.10408	0.344817	0.142847	-1.5361
109	C4ZT66	deoD	Purine nucleoside phosphorylase DeoD-type	1.09794	0.323408	0.134793	-1.62857
110	C4ZX86	der	GTPase Der	1.16634	0.688554	0.22199	-0.538359
111	P76015	dhaK	PTS-dependent dihydroxyacetone kinase, dihydroxyacetone-binding subunit DhaK	1.29658	0.51754	0.374714	-0.950257
112	P76014	dhaL	PTS-dependent dihydroxyacetone kinase, ADP-binding subunit DhaL	1.28747	0.544521	0.364538	-0.876941
113	P37349	dhaM	PTS-dependent dihydroxyacetone kinase, phosphotransferase subunit DhaM	1.21519	0.433449	0.281181	-1.20607
114	P06966	dicA	HTH-type transcriptional regulator DicA	1.88686	1.13428	0.915989	0.181776
115	Q46857	dkgA	2,5-diketo-D-gluconic acid reductase A	0.995867	0.210133	-0.00597435	-2.25062
116	P30863	dkgB	2,5-diketo-D-gluconic acid reductase B	1.28209	1.07367	0.358492	0.102544
117	P0ABS1	dksA	RNA polymerase-binding transcription factor DksA	1.08513	0.875719	0.117863	-0.19146
118	P06149	dld	D-lactate dehydrogenase	1.02971	0.291506	0.0422327	-1.7784
119	P69853	dmsD	Tat proofreading chaperone DmsD	3.33547	0.851884	1.73789	-0.231271
120	P0ACB0	dnaB	Replicative DNA helicase	1.0336	0.52214	0.0476838	-0.937492
121	B1XBE0	dnaJ	Chaperone protein DnaJ	1.20046	0.510138	0.263587	-0.971039
122	P0A6Y8	dnaK	Chaperone protein DnaK	1.00049	0.472221	0.000705031	-1.08247
123	C4ZRQ8	dpdD	2,3,4,5-tetrahydropyridine-2,6-dicarboxylate N-succinyltransferase	1.20398	0.571347	0.267807	-0.807562
124	P23847	dppA	Periplasmic dipeptide transport protein	1.22343	0.071555	0.290935	-3.8048
125	P0AAG0	dppD	Dipeptide transport ATP-binding protein DppD	1.12859	0.098306	0.174518	-3.34658
126	C4ZXY4	dps	DNA protection during starvation protein	1.02897	0.061277	0.0412036	-4.02851
127	P0AEG4	dsbA	Thiol:disulfide interchange protein DsbA	1.15111	0.450593	0.203028	-1.1501
128	C4ZTH7	dxs	1-deoxy-D-xylulose-5-phosphate synthase	1.03268	0.576996	0.0463913	-0.793366
129	P0ADB7	ecnB	Entericidin B	1.07323	0.438328	0.101954	-1.18992
130	C4ZU52	eco	Ecotin	1.09055	0.500623	0.125052	-0.998203
131	P0A955	eda	KHG/KDPG aldolase	1.34108	2.65875	0.423398	1.41075
132	C5A1D9	efp	Elongation factor P	1.11106	0.554809	0.151934	-0.849936
133	P0AEH5	elaB	Protein ElaB	0.968351	0.533342	-0.0463985	-0.906866
134	P0ABU5	elbB	Enhancing lycopene biosynthesis protein 2	1.11821	0.502628	0.161197	-0.992437
135	P52600	emrY	Multidrug resistance protein Y	1.29262	0.707181	0.370294	-0.499849
136	C4ZZT2	eno	Enolase	1.05015	0.30616	0.0706	-1.70764
137	C5A0J7	epd	D-erythrose-4-phosphate dehydrogenase	0.764062	0.319886	-0.388238	-1.64437
138	C4ZQ80	fabA	3-hydroxydecanoyl-acyl-carrier-protein] dehydratase	1.54935	1.31054	0.631661	0.390166
139	P0A953	fabB	3-oxoacyl-[acyl-carrier-protein] synthase 1	1.372	0.751426	0.456283	-0.412298
140	D0VE86	fabD	Malonyl CoA-acyl carrier protein transacylase	1.18215	0.731761	0.241407	-0.450555
141	P0AAI5	fabF	3-oxoacyl-[acyl-carrier-protein] synthase 2	1.13667	0.900207	0.184816	-0.151672
142	P0AEK2	fabG	3-oxoacyl-[acyl-carrier-protein] reductase	1.1472	0.860731	0.19812	-0.216366
143	P0A6R0	fabH	3-oxoacyl-[acyl-carrier-protein] synthase 3	1.28214	0.787315	0.358553	-0.344987
144	P0AEK4	fabI	Enoyl-acyl-carrier-protein] reductase [NADH]	1.06082	0.470469	0.0851754	-1.08783
145	P0AB71	fbaA	Fructose-bisphosphate aldolase class 2	0.944887	0.28839	-0.0817857	-1.79391
146	P0A991	fbaB	Fructose-bisphosphate aldolase class 1	1.24685	0.125686	0.318285	-2.99211
147	B1XEL4	fbp	Fructose-1,6-bisphosphatase class 1	1.00893	0.375458	0.0128223	-1.41328
148	P0A9R4	fdx	2Fe-2S ferredoxin	1.21067	0.773143	0.275808	-0.371193
149	P0AGD7	ffh	Signal recognition particle protein	1.13439	0.621062	0.181912	-0.687192
150	P0A9L3	fklB	FKBP-type 22 kDa peptidyl-prolyl cis-trans isomerase	1.10623	0.539343	0.145649	-0.890726
151	P45523	fkpA	FKBP-type peptidyl-prolyl cis-trans isomerase FkpA	1.53145	0.763189	0.614898	-0.389888
152	P0AEM0	fkpB	FKBP-type 16 kDa peptidyl-prolyl cis-trans isomerase	0.937684	0.613987	-0.0928261	-0.703721
153	P61949	fldA	Flavodoxin-1	1.07081	0.540349	0.0987029	-0.888038
154	P04949	fliC	Flagellin	5.49442	0.640411	2.45797	-0.64293
155	P0AEM9	fliY	Cystine-binding periplasmic protein	1.22978	0.71579	0.298405	-0.482392
156	C4ZUE2	fmt	Methionyl-tRNA formyltransferase	1.19382	0.458615	0.255583	-1.12465
157	C4ZUX7	folD	Bifunctional protein FolD	1.04095	0.791763	0.0578977	-0.336859
158	C4ZU03	folE	GTP cyclohydrolase 1	1.1601	0.825402	0.214251	-0.276831
159	P0AC13	folP	Dihydropteroate synthase	1.41289	0.619944	0.498653	-0.68979
160	P00363	frdA	Fumarate reductase flavoprotein subunit	2.806	0.556604	1.48852	-0.845277
161	P25437	frmA	S-(hydroxymethyl)glutathione dehydrogenase	1.25951	0.967753	0.332864	-0.0472894
162	C4ZRR4	frr	Ribosome-recycling factor	1.20965	0.668725	0.274585	-0.580515
163	P69811	fruB	Multiphosphoryl transfer protein	1.46551	1.59246	0.551404	0.67126
164	P0AEW9	fruK	1-phosphofructokinase	1.3621	0.656144	0.445834	-0.607916
165	P0A998	ftnA	Ferritin-1	2.69767	4.84482	1.43171	2.27644
166	P0AAI3	ftsH	ATP-dependent zinc metalloprotease FtsH	1.11942	0.610415	0.162748	-0.712138
167	P10121	ftsY	Signal recognition particle receptor FtsY	1.02312	0.649396	0.0329774	-0.622829
168	P0A9A6	ftsZ	Cell division protein FtsZ	1.28866	0.646259	0.365877	-0.629816
169	P0A9S1	fucO	Lactaldehyde reductase	1.19052	0.360112	0.251594	-1.47348
170	P0AC33	fumA	Fumarate hydratase class I, aerobic	1.46	0.891662	0.545971	-0.165431
171	P0A9A9	fur	Ferric uptake regulation protein	1.15119	0.780941	0.20312	-0.356715
172	C4ZUJ5	fusA	Elongation factor G	1.14991	0.704603	0.201523	-0.505117
173	P22256	gabT	4-aminobutyrate aminotransferase GabT	1.22931	0.182794	0.297844	-2.45171
174	P69908	gadA	Glutamate decarboxylase alpha	0.881052	0.0138447	-0.182701	-6.17453
175	P69910	gadB	Glutamate decarboxylase beta	1.00052	0.0935638	0.000750249	-3.41791
176	P63235	gadC	Probable glutamate/gamma-aminobutyrate antiporter	0.942701	0.278775	-0.0851272	-1.84283
177	B1X789	galE	UDP-glucose-4-epimerase	1.05564	0.207824	0.0781233	-2.26657
178	P0AAB6	galF	UTP--glucose-1-phosphate uridylyltransferase	1.11974	0.532516	0.163162	-0.909103
179	C4ZXS8	galK	Galactokinase	1.19587	0.272945	0.258063	-1.87332
180	P0A9C3	galM	Aldose 1-epimerase	1.2639	0.364394	0.337886	-1.45643
181	P0AEP3	galU	UTP--glucose-1-phosphate uridylyltransferase	1.05787	0.506076	0.0811646	-0.982573
182	P0A9B2	gapA	Glyceraldehyde-3-phosphate dehydrogenase A	1.3023	0.579135	0.381057	-0.788029
183	P0ABQ2	garR	2-hydroxy-3-oxopropionate reductase	1.86359	0.190996	0.898087	-2.38839
184	P69828	gatA	Galactitol-specific phosphotransferase enzyme IIA component	1.63918	0.109385	0.71297	-3.19252
185	P37188	gatB	Galactitol-specific phosphotransferase enzyme IIB component	1.50069	0.211862	0.585627	-2.2388
186	P0A9S3	gatD	Galactitol-1-phosphate 5-dehydrogenase	1.261	0.0662996	0.33457	-3.91486
187	C4ZSI0	gatY	D-tagatose-1,6-bisphosphate aldolase subunit GatY ]	1.3934	0.488253	0.478611	-1.0343
188	C4ZSH9	gatZ	D-tagatose-1,6-bisphosphate aldolase subunit GatZ	1.59712	0.0963367	0.675475	-3.37577
189	C5A0H6	gcvH	Glycine cleavage system H protein	1.84406	1.12279	0.882882	0.167084
190	C5A0H5	gcvP	Glycine dehydrogenase [decarboxylating]	1.25409	0.766148	0.326644	-0.384305
191	C5A0H7	gcvT	Aminomethyltransferase	1.28056	1.20596	0.356775	0.270177
192	C4ZRX4	ghrA	Glyoxylate/hydroxypyruvate reductase A	1.09798	0.55212	0.134846	-0.856947
193	C4ZXE2	ghrB	Glyoxylate/hydroxypyruvate reductase B	1.1072	0.36728	0.146916	-1.44505
194	P37330	glcB	Malate synthase G	1.70954	0.317206	0.773609	-1.65651
195	P0A9S5	gldA	Glycerol dehydrogenase	2.85363	0.679329	1.5128	-0.557818
196	P37747	glf	UDP-galactopyranose mutase	1.20247	0.721313	0.265999	-0.471302
197	C4ZVX9	glgA	Glycogen synthase	1.10381	0.23071	0.142487	-2.11585
198	C4ZVY0	glgC	Glucose-1-phosphate adenylyltransferase	1.20684	0.23394	0.271238	-2.09579
199	P0AC86	glgP	Glycogen phosphorylase	1.37426	0.269803	0.45865	-1.89002
200	C4ZVS5	glk	Glucokinase	1.16281	0.549284	0.217613	-0.864376
201	C4ZSR5	glmM	Phosphoglucosamine mutase	1.02873	0.534015	0.0408617	-0.905047
202	P17169	glmS	Glutamine--fructose-6-phosphate aminotransferase [isomerizing]	1.06799	0.494085	0.0948983	-1.01717
203	C4ZZ08	glmU	Bifunctional protein GlmU	1.02588	0.562438	0.0368655	-0.830235
204	P0A9C5	glnA	Glutamine synthetase	1.18707	1.12318	0.247403	0.167588
205	P0A9Z1	glnB	Nitrogen regulatory protein P-II 1	1.3694	0.647878	0.453547	-0.626206
206	P0AEQ3	glnH	Glutamine-binding periplasmic protein	1.29581	0.535052	0.373856	-0.902249
207	P10346	glnQ	Glutamine transport ATP-binding protein GlnQ	0.950601	0.958024	-0.0730878	-0.0618665
208	C4ZWF6	glnS	Glutamine--tRNA ligase	1.30886	0.618994	0.388315	-0.692002
209	P0AC81	gloA	Lactoylglutathione lyase	1.37398	0.457308	0.458364	-1.12876
210	P0A9C0	glpA	Anaerobic glycerol-3-phosphate dehydrogenase subunit A	1.58898	2.2499	0.668099	1.16986
211	P13035	glpD	Aerobic glycerol-3-phosphate dehydrogenase	0.807864	1.65248	-0.307816	0.724632
212	C5A093	glpK	Glycerol kinase	0.843254	1.90254	-0.24596	0.927928
213	P09394	glpQ	Glycerophosphoryl diester phosphodiesterase	1.10767	2.39117	0.147528	1.25772
214	P77454	glsA1	Glutaminase 1	0.850371	0.363379	-0.233836	-1.46045
215	P0ABH7	gltA	Citrate synthase	1.27904	0.514332	0.355062	-0.959228
216	B1X9R9	gltX	Glutamate--tRNA ligase	1.08247	0.561898	0.114328	-0.831619
217	C4ZXC6	glyA	Serine hydroxymethyltransferase	1.09377	1.04409	0.129314	0.0622404
218	C4ZXF0	glyQ	Glycine--tRNA ligase alpha subunit	1.10089	0.862466	0.138666	-0.21346
219	C4ZXE9	glyS	Glycine--tRNA ligase beta subunit	1.18417	0.686848	0.243872	-0.541937
220	C4ZRV8	gmhA	Phosphoheptose isomerase	1.09199	0.450666	0.126954	-1.14987
221	P63228	gmhB	D-glycero-beta-D-manno-heptose-1,7-bisphosphate 7-phosphatase	1.01753	0.477577	0.0250718	-1.06619
222	P60546	gmk	Guanylate kinase	1.23495	0.689514	0.304455	-0.536348
223	P00350	gnd	6-phosphogluconate dehydrogenase, decarboxylating	1.21924	0.556057	0.28598	-0.846695
224	P77695	gnsB	Protein GnsB	1.51098	1.06699	0.595486	0.0935428
225	P06715	gor	Glutathione reductase	1.12519	0.334811	0.170166	-1.57858
226	C4ZXS6	gpmA	2,3-bisphosphoglycerate-dependent phosphoglycerate mutase	0.896384	0.29523	-0.157812	-1.76009
227	P37689	gpmI	2,3-bisphosphoglycerate-independent phosphoglycerate mutase	1.72021	0.657731	0.782583	-0.604431
228	Q46851	gpr	L-glyceraldehyde 3-phosphate reductase	1.17182	0.666618	0.22875	-0.585068
229	C4ZXK0	gpsA	Glycerol-3-phosphate dehydrogenase NAD(P)+	1.28308	0.43497	0.359607	-1.20101
230	C4ZT95	gpt	Xanthine phosphoribosyltransferase	1.07755	0.588731	0.107751	-0.76432
231	C4ZYK2	grcA	Autonomous glycyl radical cofactor	12.4114	4.00253	3.63359	2.00091
232	P0A6W5	greA	Transcription elongation factor GreA	1.02063	0.986388	0.0294629	-0.0197735
233	C5A1D5	groL	60 kDa chaperonin	1.01062	0.483872	0.0152346	-1.0473
234	C5A1D4	groS	10 kDa chaperonin	1.18731	0.498626	0.247697	-1.00397
235	C4ZYN1	grpE	Protein GrpE	1.33743	0.801095	0.419465	-0.319955
236	P0AC59	grxB	Glutaredoxin-2	1.01435	0.117904	0.0205582	-3.08431
237	P0AC62	grxC	Glutaredoxin-3	1.08742	0.344636	0.12091	-1.53686
238	P0AC69	grxD	Glutaredoxin-4	1.02584	0.506672	0.0368076	-0.980877
239	P0AEW6	gsk	Inosine-guanosine kinase	1.19131	0.616365	0.252548	-0.698144
240	P0AES0	gss	Bifunctional glutathionylspermidine synthetase/amidase	0.781025	0.279501	-0.35656	-1.83907
241	P0A9D2	gstA	Glutathione S-transferase GstA	1.12598	0.265016	0.171175	-1.91585
242	P0ACA7	gstB	Glutathione S-transferase GstB	1.12122	0.309968	0.165068	-1.68981
243	C4ZX82	guaA	GMP synthase glutamine-hydrolyzing	1.05492	0.618238	0.077138	-0.693766
244	P0ADG7	guaB	Inosine-5'-monophosphate dehydrogenase	0.975151	0.68637	-0.0363026	-0.542942
245	C4ZRJ8	guaC	GMP reductase	1.34397	0.0551083	0.426505	-4.18159
246	P0AES4	gyrA	DNA gyrase subunit A	1.28914	0.662787	0.36641	-0.593383
247	P0AES6	gyrB	DNA gyrase subunit B	1.06381	0.688813	0.0892365	-0.537815
248	C4ZQN7	hchA	Molecular chaperone Hsp31 and glyoxalase 3	1.01276	0.155894	0.0182871	-2.68137
249	P0AES9	hdeA	Acid stress chaperone HdeA	0.939288	0	-0.0903609	#NUM!
250	P0AET2	hdeB	Acid stress chaperone HdeB	1.04646	0.114392	0.065518	-3.12794
251	P0AET8	hdhA	7-alpha-hydroxysteroid dehydrogenase	3.02625	0.532876	1.59753	-0.908129
252	P0ACB2	hemB	Delta-aminolevulinic acid dehydratase	1.18107	0.55068	0.240093	-0.860714
253	C4ZZ69	hemC	Porphobilinogen deaminase	0.962908	0.506738	-0.0545309	-0.980688
254	C4ZRP7	hemL	Glutamate-1-semialdehyde 2,1-aminomutase	1.24637	0.683896	0.31773	-0.548152
255	P32131	hemN	Oxygen-independent coproporphyrinogen-III oxidase	1.0415	0.477855	0.0586583	-1.06536
256	P0ABC3	hflC	Modulator of FtsH protease HflC	1.14294	0.438521	0.19275	-1.18928
257	P0ABC7	hflK	Modulator of FtsH protease HflK	1.0346	0.398326	0.0490724	-1.32798
258	P25519	hflX	GTPase HflX	1.16864	0.491151	0.224832	-1.02576
259	P0ACE7	hinT	HIT-like protein HinT	1.3164	0.42556	0.396595	-1.23257
260	P06987	hisB	Histidine biosynthesis bifunctional protein HisB	1.09502	1.44778	0.130958	0.533838
261	C4ZSB0	hisC	Histidinol-phosphate aminotransferase	0.798506	1.8898	-0.324626	0.918234
262	P06988	hisD	Histidinol dehydrogenase	1.26142	1.62151	0.335049	0.697334
263	C4ZSA8	hisG	ATP phosphoribosyltransferase	1.01635	1.34819	0.0233997	0.431026
264	P60595	hisH	Imidazole glycerol phosphate synthase subunit HisH	1.05344	1.89308	0.0751092	0.920736
265	C4ZX89	hisS	Histidine--tRNA ligase	1.24309	1.02253	0.313927	0.032146
266	C4ZXL1	hldD	ADP-L-glycero-D-manno-heptose-6-epimerase	0.963973	0.362621	-0.0529349	-1.46346
267	C4ZQW9	hldE	Bifunctional protein HldE	1.00889	0.427444	0.0127633	-1.22619
268	P24232	hmp	Flavohemoprotein	0.278551	0.126677	-1.84399	-2.98077
269	P0ACF8	hns	DNA-binding protein H-NS	1.20595	0.643319	0.270173	-0.636394
270	P0AFX0	hpf	Ribosome hibernation promoting factor	1.01569	0.147992	0.0224586	-2.75641
271	P0A9M2	hpt	Hypoxanthine phosphoribosyltransferase	1.08794	0.538138	0.121604	-0.893952
272	H0QCL6	hrpA	ATP-dependent helicase	1.36535	0.595384	0.449276	-0.748107
273	C4ZUQ6	hslO	33 kDa chaperonin	1.00233	0.515857	0.00335476	-0.954957
274	C5A098	hslU	ATP-dependent protease ATPase subunit HslU	1.15187	0.625238	0.203974	-0.677522
275	C5A099	hslV	ATP-dependent protease subunit HslV	1.05227	0.610372	0.0735065	-0.712238
276	P0A6Z3	htpG	Chaperone protein HtpG	1.19536	0.463367	0.257449	-1.10977
277	P0ACF0	hupA	DNA-binding protein HU-alpha	1.05028	0.505258	0.0707803	-0.984907
278	P0ACF4	hupB	DNA-binding protein HU-beta	1.41999	0.837112	0.505877	-0.256507
279	P0ACD8	hyaB	Hydrogenase-1 large chain	1.78501	0.230635	0.835929	-2.11632
280	C4ZYW4	ibpA	Small heat shock protein IbpA	1.42003	0.558773	0.505921	-0.839665
281	C4ZS76	icd	Isocitrate dehydrogenase NADP	1.01815	0.611516	0.0259437	-0.709537
282	C4ZYH4	ihfA	Integration host factor subunit alpha	1.28876	0.336065	0.365979	-1.57319
283	C4ZQ38	ihfB	Integration host factor subunit beta	1.36795	0.500937	0.452011	-0.997299
284	C4ZPV2	ileS	Isoleucine--tRNA ligase	1.19826	0.706314	0.260944	-0.501619
285	P0ADF8	ilvN	Acetolactate synthase isozyme 1 small subunit	1.28559	0.794574	0.362435	-0.331747
286	P69222	infA	Translation initiation factor IF-1	1.23314	0.887072	0.302334	-0.172877
287	C4ZSQ9	infB	Translation initiation factor IF-2	1.12662	0.929666	0.172	-0.105216
288	C4ZYI0	infC	Translation initiation factor IF-3	1.11583	0.865276	0.158115	-0.208768
289	C4ZTE1	iraP	Anti-adapter protein IraP	1.14407	0.272212	0.19417	-1.8772
290	C4ZXA6	iscR	HTH-type transcriptional regulator IscR	1.17531	1.11314	0.233045	0.154631
291	C4ZXA5	iscS	Cysteine desulfurase	1.15359	0.62993	0.206129	-0.666737
292	P0AD57	ispB	Octaprenyl-diphosphate synthase	1.19563	0.709819	0.257765	-0.494476
293	C4ZX90	ispG	4-hydroxy-3-methylbut-2-en-1-yl diphosphate synthase	1.09618	0.50819	0.132483	-0.976561
294	P0AD59	ivy	Inhibitor of vertebrate lysozyme	1.13777	0.131494	0.186208	-2.92693
295	P21179	katE	Catalase HPII	0.691096	0.0895299	-0.533043	-3.48149
296	B1XBA8	katG	Catalase-peroxidase	2.40889	0.505489	1.26837	-0.984247
297	P0AB77	kbl	2-amino-3-ketobutyrate coenzyme A ligase	1.04763	0.489588	0.0671345	-1.03036
298	P37647	kdgK	2-dehydro-3-deoxygluconokinase	1.3709	6.24088	0.455122	2.64175
299	C4ZTQ6	kdsA	2-dehydro-3-deoxyphosphooctonate aldolase	1.12294	0.525107	0.16728	-0.929315
300	C4ZQ44	kdsB	3-deoxy-manno-octulosonate cytidylyltransferase	1.2921	0.798645	0.36972	-0.324373
301	P37769	kduD	2-dehydro-3-deoxy-D-gluconate 5-dehydrogenase	1.15106	17.7429	0.202965	4.14917
302	C5A0C6	kduI	4-deoxy-L-threo-5-hexosulose-uronate ketol-isomerase	1.11377	26.8611	0.155447	4.74745
303	P03023	lacI	Lactose operon repressor	1.1171	10.1581	0.159757	3.34455
304	P00722	lacZ	Beta-galactosidase	0.769398	7.79966	-0.378197	2.96341
305	P52643	ldhA	D-lactate dehydrogenase	0.915403	0.302051	-0.127521	-1.72713
306	C4ZYJ2	lepA	Elongation factor 4	1.24672	0.703898	0.31814	-0.506562
307	C4ZWC9	leuS	Leucine--tRNA ligase	1.22367	0.664602	0.291219	-0.589437
308	C4ZWB5	lipA	Lipoyl synthase	1.24696	0.842041	0.318413	-0.248038
309	P75957	lolD	Lipoprotein-releasing system ATP-binding protein LolD	1.33198	0.54224	0.413568	-0.882998
310	P0A9M0	lon	Lon protease	1.27356	0.529478	0.348867	-0.917358
311	P0A9P0	lpdA	Dihydrolipoyl dehydrogenase	1.05167	0.392183	0.0726847	-1.3504
312	P69776	lpp	Major outer membrane lipoprotein Lpp	1.49825	0.496968	0.583275	-1.00878
313	C4ZRS3	lpxA	Acyl-acyl-carrier-protein]--UDP-N-acetylglucosamine O-acyltransferase	0.791691	0.643369	-0.336991	-0.636282
314	P0ACJ0	lrp	Leucine-responsive regulatory protein	0.912842	0.35606	-0.131563	-1.48981
315	B1XEA5	lsrF	Uncharacterized aldolase LsrF	0.944911	0.231022	-0.0817494	-2.1139
316	C4ZYT7	luxS	S-ribosylhomocysteine lyase	1.33477	0.25919	0.41659	-1.94792
317	P0A8N3	lysS	Lysine--tRNA ligase	1.19972	0.990401	0.2627	-0.0139156
318	P0A8N5	lysU	Lysine--tRNA ligase, heat inducible	1.16008	0.257441	0.214229	-1.95769
319	C4ZWP8	maeA	NAD-dependent malic enzyme	1.05817	0.732303	0.0815719	-0.449487
320	P76558	maeB	NADP-dependent malic enzyme	1.36462	0.960298	0.448499	-0.0584461
321	P0AEX9	malE	Maltose-binding periplasmic protein	1.10879	0.287656	0.148982	-1.79758
322	P68187	malK	Maltose/maltodextrin import ATP-binding protein MalK	1.09902	0.479965	0.136212	-1.059
323	P03841	malM	Maltose operon periplasmic protein	1.0637	0.427161	0.0890974	-1.22715
324	P00490	malP	Maltodextrin phosphorylase	1.32522	0.191657	0.406227	-2.3834
325	P00946	manA	Mannose-6-phosphate isomerase	1.1693	0.446681	0.225649	-1.16268
326	P69797	manX	PTS system mannose-specific EIIAB component	0.970799	0.266477	-0.0427551	-1.90792
327	P69805	manZ	Mannose permease IID component	0.888825	0.241416	-0.170029	-2.05041
328	P0AE18	map	Methionine aminopeptidase	1.04725	0.659291	0.0666061	-0.601013
329	P0AEY5	mdaB	Modulator of drug activity B	1.41931	0.386137	0.505187	-1.37282
330	C4ZSX4	mdh	Malate dehydrogenase	0.987979	0.507507	-0.0174474	-0.978501
331	C4ZRY9	mdoG	Glucans biosynthesis protein G	1.23581	0.800551	0.305461	-0.320934
332	C4ZRZ0	mdoH	Glucans biosynthesis glucosyltransferase H	1.05705	0.927841	0.0800389	-0.10805
333	P37636	mdtE	Multidrug resistance protein MdtE	1.37877	0.0615134	0.463385	-4.02296
334	P06720	melA	Alpha-galactosidase	1.22997	0.79108	0.298621	-0.338105
335	P0ABU0	menB	1,4-Dihydroxy-2-naphthoyl-CoA synthase	1.2425	0.182737	0.31324	-2.45216
336	C4ZUA7	menD	2-succinyl-5-enolpyruvyl-6-hydroxy-3-cyclohexene-1-carboxylate synthase	1.33336	0.315517	0.41507	-1.66421
337	B1XAJ3	metE	5-methyltetrahydropteroyltriglutamate--homocysteine methyltransferase	0.461957	0.0966444	-1.11417	-3.37117
338	C4ZSJ8	metG	Methionine--tRNA ligase	1.3497	0.719981	0.432639	-0.473969
339	P13009	metH	Methionine synthase	0.718987	0.380906	-0.475963	-1.39249
340	C5A0A5	metJ	Met repressor	1.33357	0.506263	0.415292	-0.982041
341	C5A0L1	metK	S-adenosylmethionine synthase	1.21182	0.69231	0.27717	-0.53051
342	P30958	mfd	Transcription-repair-coupling factor	1.2796	0.44301	0.355691	-1.17459
343	P0AEE5	mglB	D-galactose-binding periplasmic protein	1.23484	1.14162	0.304327	0.191081
344	C4ZQ89	mgsA	Methylglyoxal synthase	1.12681	1.23285	0.172241	0.301999
345	C4ZR48	miaA	tRNA dimethylallyltransferase	1.10323	0.359962	0.141736	-1.47408
346	B1X656	miaB	(Dimethylallyl)adenosine tRNA methylthiotransferase	1.07387	0.551581	0.10282	-0.858356
347	P0AEZ3	minD	Septum site-determining protein MinD	1.22191	0.519307	0.28914	-0.94534
348	C4ZS91	minE	Cell division topological specificity factor	1.182	0.577927	0.241226	-0.79104
349	P03817	mioC	Protein MioC	1.16192	0.693439	0.216515	-0.528158
350	C4ZYY4	mnmE	tRNA modification GTPase MnmE	0.88729	0.423633	-0.172522	-1.23911
351	P0AEZ9	moaB	Molybdenum cofactor biosynthesis protein B	1.92274	0.48572	0.943165	-1.0418
352	P0A9G8	modE	Transcriptional regulator ModE	1.3064	0.49604	0.385596	-1.01147
353	P0A9X4	mreB	Rod shape-determining protein MreB	1.14831	0.665166	0.19951	-0.588215
354	C4ZUE5	mscL	Large-conductance mechanosensitive channel	1.0601	0.257562	0.0842025	-1.95701
355	P0C0S1	mscS	Small-conductance mechanosensitive channel	1.33677	0.291381	0.41875	-1.77902
356	C4ZR95	msrA	Peptide methionine sulfoxide reductase MsrA	0.843558	0.225347	-0.245442	-2.14978
357	C4ZZD4	msrB	Peptide methionine sulfoxide reductase MsrB	1.90357	0.846494	0.928711	-0.240428
358	P76270	msrC	Free methionine-R-sulfoxide reductase	1.33693	0.958005	0.418921	-0.0618945
359	C4ZXJ1	mtlD	Mannitol-1-phosphate 5-dehydrogenase	1.18382	0.497846	0.243453	-1.00623
360	C4ZRQ2	mtnN	5'-methylthioadenosine/S-adenosylhomocysteine nucleosidase	0.964797	0.454639	-0.0517027	-1.13721
361	P0AAD2	mtr	Tryptophan-specific transport protein	1.05446	0.532601	0.0765106	-0.908874
362	C4ZQY5	mug	G/U mismatch-specific DNA glycosylase	1.22953	0.315089	0.298103	-1.66617
363	C4ZQ50	mukB	Chromosome partition protein MukB	1.40827	0.801177	0.493926	-0.319806
364	C4ZSS8	murA	UDP-N-acetylglucosamine 1-carboxyvinyltransferase	0.93176	0.651962	-0.10197	-0.61714
365	P22188	murE	UDP-N-acetylmuramoyl-L-alanyl-D-glutamate--2,6-diaminopimelate ligase	1.13414	0.602512	0.181596	-0.730938
366	P11880	murF	UDP-N-acetylmuramoyl-tripeptide--D-alanyl-D-alanine ligase	1.13075	0.602009	0.177278	-0.732143
367	P30011	nadC	Nicotinate-nucleotide pyrophosphorylase [carboxylating]	1.07609	0.878649	0.105794	-0.186641
368	C4ZZ96	nadE	NH(3)-dependent NAD(+) synthetase	1.33378	0.437501	0.415523	-1.19264
369	P25526	NADP(+)] GabD	Succinate-semialdehyde dehydrogenase	1.29378	0.134165	0.371591	-2.89792
370	P0AF18	nagA	N-acetylglucosamine-6-phosphate deacetylase	1.17892	0.300058	0.237469	-1.73669
371	C4ZWF4	nagB	Glucosamine-6-phosphate deaminase	1.37036	0.239191	0.454559	-2.06376
372	P09323	nagE	PTS system N-acetylglucosamine-specific EIICBA component	1.08864	0.651144	0.122533	-0.618952
373	P11349	narH	Respiratory nitrate reductase 1 beta chain	3.04467	0.271032	1.60629	-1.88346
374	P0AF28	narL	Nitrate/nitrite response regulator protein NarL	1.41985	0.492461	0.505736	-1.02192
375	P31802	narP	Nitrate/nitrite response regulator protein NarP	1.37884	0.403465	0.46346	-1.30949
376	P00393	ndh	NADH dehydrogenase	0.658877	0.435346	-0.60192	-1.19977
377	C4ZX93	ndk	Nucleoside diphosphate kinase	1.09751	1.05415	0.134234	0.0760793
378	P77258	nemA	N-ethylmaleimide reductase	1.15483	0.497938	0.20768	-1.00596
379	P38489	nfnB	Oxygen-insensitive NAD(P)H nitroreductase	1.26502	0.625206	0.339155	-0.677596
380	C4ZVW3	nfuA	Fe/S biogenesis protein NfuA	1.14246	0.69117	0.192141	-0.532887
381	P0ACD4	nifU	NifU-like protein	1.45602	1.29565	0.542029	0.373675
382	P31806	nnr	Bifunctional NAD(P)H-hydrate repair enzyme Nnr	1.22372	0.263263	0.291278	-1.92542
383	P00452	nrdA	Ribonucleoside-diphosphate reductase 1 subunit alpha	3.43013	1.39725	1.77826	0.482587
384	P69924	nrdB	Ribonucleoside-diphosphate reductase 1 subunit beta	2.26134	1.03145	1.17718	0.044678
385	P28903	nrdD	Anaerobic ribonucleoside-triphosphate reductase	5.54576	1.30552	2.47138	0.384621
386	C4ZTH0	nrdR	Transcriptional repressor NrdR	0	28.2722	#NUM!	4.82131
387	C4ZUD0	nuoB	NADH-quinone oxidoreductase subunit B	1.1871	0.652098	0.247436	-0.616839
388	P33599	nuoC	NADH-quinone oxidoreductase subunit C/D	1.18319	0.637871	0.242683	-0.648664
389	P31979	nuoF	NADH-quinone oxidoreductase subunit F	1.15285	0.737369	0.2052	-0.439542
390	P33602	nuoG	NADH-quinone oxidoreductase subunit G	1.02928	0.670082	0.0416292	-0.57759
391	P0AFF6	nusA	Transcription termination/antitermination protein NusA	1.16949	0.939908	0.225881	-0.0894089
392	C4ZTH3	nusB	N utilization substance protein B homolog	1.3515	0.832788	0.434564	-0.263979
393	P0AFG0	nusG	Transcription termination/antitermination protein NusG	1.1448	0.678431	0.1951	-0.559727
394	B1XHF9	obg	GTPase obg	1.00199	0.742543	0.00287259	-0.429454
395	P0A910	ompA	Outer membrane protein A	1.14982	0.484569	0.201414	-1.04522
396	P06996	ompC	Outer membrane protein C	1.58136	0.426336	0.661166	-1.22994
397	C4ZTT4	oppA	Oligopeptide transporter subunit A	1.64949	0.490406	0.722021	-1.02795
398	P0AFH2	oppB	Oligopeptide transport system permease protein OppB	1.29133	0.673605	0.368862	-0.570025
399	P76027	oppD	Oligopeptide transport ATP-binding protein OppD	1.30698	0.663256	0.386237	-0.592363
400	C4ZTT9	oppF	Oligopeptide transporter subunit F	1.28724	0.403445	0.364285	-1.30956
401	P0C0L2	osmC	Peroxiredoxin OsmC	1.1332	0.0806772	0.180406	-3.63169
402	P0ADB1	osmE	Osmotically-inducible lipoprotein E	1.09136	0.0808533	0.12613	-3.62855
403	P0AFH8	osmY	Osmotically-inducible protein Y	0.976517	0.0813554	-0.0342827	-3.61962
404	B1X658	otsA	Alpha,alpha-trehalose-phosphate synthase [UDP-forming]	1.10826	0.0979298	0.148295	-3.35211
405	P0ACQ4	oxyR	Hydrogen peroxide-inducible genes activator	1.16777	0.427195	0.223753	-1.22703
406	P76086	paaX	Transcriptional repressor PaaX	1.01831	0.491383	0.0261808	-1.02508
407	P0A912	pal	Peptidoglycan-associated lipoprotein	0.993025	0.767764	-0.0100985	-0.381265
408	C4ZRM7	panB	3-methyl-2-oxobutanoate hydroxymethyltransferase	0.959832	0.365491	-0.0591464	-1.45209
409	C4ZRM6	panC	Pantothenate synthetase	1.07652	0.473663	0.106381	-1.07807
410	C4ZUQ8	pckA	Phosphoenolpyruvate carboxykinase ATP	1.20327	0.44285	0.266965	-1.17511
411	C4ZVL3	pdxB	Erythronate-4-phosphate dehydrogenase	1.19177	0.637651	0.253104	-0.64916
412	C4ZYA1	pdxH	Pyridoxine/pyridoxamine 5'-phosphate oxidase	1.41586	0.498152	0.501675	-1.00534
413	P0A794	pdxJ	Pyridoxine 5'-phosphate synthase	1.2799	0.561556	0.356028	-0.832498
414	C4ZRD1	pepA	Probable cytosol aminopeptidase	1.29984	0.549591	0.378336	-0.86357
415	C4ZX98	pepB	Peptidase B	1.34363	0.665355	0.426139	-0.587803
416	P15288	pepD	Cytosol non-specific dipeptidase	1.16663	0.496714	0.222349	-1.00951
417	C5A0V8	pepE	Peptidase E	1.97873	0.698789	0.984577	-0.51707
418	P04825	pepN	Aminopeptidase N	1.15201	0.428882	0.204147	-1.22135
419	P15034	pepP	Xaa-Pro aminopeptidase	1.20531	0.546423	0.269407	-0.87191
420	C5A021	pepQ	Xaa-Pro dipeptidase	3.50628	0.745906	1.80994	-0.422934
421	C4ZS67	pepT	Peptidase T	3.38704	0.4033	1.76003	-1.31008
422	P0A796	pfkA	6-phosphofructokinase isozyme 1	1.30831	0.381843	0.387701	-1.38895
423	P06999	pfkB	6-phosphofructokinase isozyme 2	1.15805	0.299416	0.211693	-1.73978
424	P09373	pflB	Formate acetyltransferase 1	3.10155	0.72298	1.63299	-0.467972
425	C5A0W2	pgi	Glucose-6-phosphate isomerase	0.979775	0.269496	-0.0294776	-1.89167
426	P0A799	pgk	Phosphoglycerate kinase	0.946516	0.293524	-0.0793011	-1.76845
427	C4ZXT8	pgl	6-phosphogluconolactonase	1.05652	0.166617	0.0793199	-2.58539
428	P36938	pgm	Phosphoglucomutase	1.17386	0.487833	0.231255	-1.03554
429	P0A9J8	pheA	P-protein	3.42385	4.32581	1.77562	2.11297
430	C4ZYH6	pheS	Phenylalanine--tRNA ligase alpha subunit	1.63561	1.29705	0.709832	0.375231
431	P07395	pheT	Phenylalanine--tRNA ligase beta subunit	1.74762	1.20123	0.805393	0.264518
432	P0AFJ1	phnA	Protein PhnA	1.33789	0.573026	0.419957	-0.803327
433	P23836	phoP	Transcriptional regulatory protein PhoP	1.28191	0.513517	0.358293	-0.961517
434	P76002	pliG	Inhibitor of g-type lysozyme	1.34221	1.00662	0.424611	0.00951407
435	C5A134	plsB	Glycerol-3-phosphate acyltransferase	1.2683	0.65738	0.3429	-0.605201
436	P26647	plsC	1-acyl-sn-glycerol-3-phosphate acyltransferase	1.36744	1.03628	0.451478	0.0514091
437	P0AFK0	pmbA	Protein PmbA	1.04524	0.373292	0.0638338	-1.42162
438	P21369	pncA	Pyrazinamidase/nicotinamidase	0.707029	0.411249	-0.50016	-1.28192
439	C4ZSQ5	pnp	Polyribonucleotide nucleotidyltransferase	1.17853	0.775024	0.236984	-0.367687
440	P07001	pntA	NAD(P) transhydrogenase subunit alpha	1.25825	0.73466	0.331415	-0.444852
441	P00582	polA	DNA polymerase I	0.987151	0.312024	-0.0186572	-1.68027
442	P69874	potA	Spermidine/putrescine import ATP-binding protein PotA	1.39652	1.14512	0.481835	0.195503
443	P0AFK9	potD	Spermidine/putrescine-binding periplasmic protein	1.17659	0.658587	0.234609	-0.602555
444	P07003	poxB	Pyruvate dehydrogenase [ubiquinone]	1.10903	0.11328	0.149302	-3.14203
445	P0A7A9	ppa	Inorganic pyrophosphatase	0.689293	0.558811	-0.53681	-0.839567
446	C5A0C2	ppc	Phosphoenolpyruvate carboxylase	1.20376	0.462277	0.267552	-1.11317
447	P0AFL3	ppiA	Peptidyl-prolyl cis-trans isomerase A	0.802124	0.289877	-0.318103	-1.78648
448	P23869	ppiB	Peptidyl-prolyl cis-trans isomerase B	1.55843	0.565494	0.640098	-0.822415
449	P0A9L5	ppiC	Peptidyl-prolyl cis-trans isomerase C	1.08828	0.484923	0.122055	-1.04417
450	P0ADY1	ppiD	Peptidyl-prolyl cis-trans isomerase D	1.27383	0.824985	0.349176	-0.27756
451	P23538	ppsA	Phosphoenolpyruvate synthase	1.46908	0.178324	0.554915	-2.48743
452	P23865	prc	Tail-specific protease	1.28632	0.682117	0.36325	-0.55191
453	P25889	preA	NAD-dependent dihydropyrimidine dehydrogenase subunit PreA	2.15285	0.455242	1.10625	-1.1353
454	P76440	preT	NAD-dependent dihydropyrimidine dehydrogenase subunit PreT	1.53601	0.42447	0.61919	-1.23627
455	C5A0G3	prfB	Peptide chain release factor 2	1.27683	0.880484	0.352568	-0.183631
456	P27298	prlC	Oligopeptidase A	1.21548	0.401954	0.281523	-1.3149
457	C4ZSZ5	prmA	Ribosomal protein L11 methyltransferase	1.1996	0.598258	0.26255	-0.741161
458	C4ZTA0	proA	Gamma-glutamyl phosphate reductase	1.32491	0.68035	0.405889	-0.555652
459	C4ZT99	proB	Glutamate 5-kinase	1.8158	1.1735	0.860602	0.230823
460	C4ZZI8	proQ	ProP effector	1.17906	0.74863	0.237637	-0.417676
461	C4ZRT7	proS	Proline--tRNA ligase	1.1564	0.663756	0.209645	-0.591275
462	P14175	proV	Glycine betaine/L-proline transport ATP-binding protein ProV	1.22811	0.777229	0.296439	-0.363588
463	P0AFM2	proX	Glycine betaine-binding periplasmic protein	1.14739	0.654604	0.198355	-0.611305
464	C4ZVI3	prr	Gamma-aminobutyraldehyde dehydrogenase	0.954487	0.23306	-0.0672024	-2.10123
465	P0A717	prs	Ribose-phosphate pyrophosphokinase	1.234	0.780736	0.303344	-0.357093
466	C5A1F4	psd	Phosphatidylserine decarboxylase proenzyme	0.990281	0.464506	-0.0140906	-1.10623
467	P0AFM6	pspA	Phage shock protein A	1.78624	0.582857	0.83693	-0.778787
468	P23857	pspE	Thiosulfate sulfurtransferase PspE	1.45735	0.32036	0.54335	-1.64223
469	P23830	pssA	CDP-diacylglycerol--serine O-phosphatidyltransferase	1.02808	0.590473	0.0399584	-0.760057
470	P0A9M8	pta	Phosphate acetyltransferase	1.58899	0.508551	0.66811	-0.975536
471	P69786	ptsG	PTS system glucose-specific EIICB component	1.7409	0.476151	0.799836	-1.07051
472	P0AA04	ptsH	Phosphocarrier protein HPr	1.13318	0.771572	0.180379	-0.374128
473	P08839	ptsI	Phosphoenolpyruvate-protein phosphotransferase	1.17666	0.547554	0.234698	-0.868927
474	P69829	ptsN	Nitrogen regulatory protein	1.20465	0.639697	0.268609	-0.644538
475	P37177	ptsP	Phosphoenolpyruvate-protein phosphotransferase PtsP	1.05651	0.385504	0.0793127	-1.37518
476	C4ZR54	purA	Adenylosuccinate synthetase	1.25577	0.920974	0.328569	-0.118768
477	P0AB89	purB	Adenylosuccinate lyase	1.15041	1.45968	0.202149	0.545648
478	C4ZX51	purC	Phosphoribosylaminoimidazole-succinocarboxamide synthase	1.18327	3.39223	0.242777	1.76224
479	P15640	purD	Phosphoribosylamine--glycine ligase	0.916346	4.08153	-0.126035	2.02911
480	P0AG18	purE	N5-carboxyaminoimidazole ribonucleotide mutase	1.20326	1.65376	0.266943	0.725754
481	C5A0U7	purH	Bifunctional purine biosynthesis protein PurH	1.16418	3.14358	0.219311	1.65241
482	P15254	purL	Phosphoribosylformylglycinamidine synthase	1.13582	3.58999	0.183735	1.84398
483	P37051	purU	Formyltetrahydrofolate deformylase	1.33893	0.793922	0.421084	-0.332931
484	P09546	putA	Bifunctional protein PutA	1.16929	0.4133	0.225628	-1.27474
485	P21599	pykA	Pyruvate kinase II	2.25485	0.671625	1.17303	-0.574273
486	P0AD61	pykF	Pyruvate kinase I	1.15224	0.485935	0.204441	-1.04117
487	C4ZQ71	pyrD	Dihydroorotate dehydrogenase (quinone)	0.990285	0.543464	-0.0140843	-0.879743
488	C4ZTX6	pyrF	Orotidine 5'-phosphate decarboxylase	1.13552	0.787283	0.183348	-0.345046
489	C4ZZT3	pyrG	CTP synthase	1.2777	0.727955	0.353551	-0.458078
490	P0A7E9	pyrH	Uridylate kinase	1.3784	0.359117	0.462994	-1.47747
491	P28304	qorA	Quinone oxidoreductase 1	0.88268	0.113909	-0.180037	-3.13404
492	C4ZTK1	queC	7-cyano-7-deazaguanine synthase	1.19992	0.728259	0.262933	-0.457477
493	P64554	queE	7-carboxy-7-deazaguanine synthase	1.67557	0.396295	0.744653	-1.33535
494	P0AD49	raiA	Ribosome-associated inhibitor A	1.12721	0.687346	0.172751	-0.540891
495	C4ZPY3	rapA	RNA polymerase-associated protein RapA	1.03098	0.592746	0.0440128	-0.754513
496	C4ZZ24	ravA	ATPase RavA	1.66076	0.357265	0.731843	-1.48493
497	C4ZSQ8	rbfA	Ribosome-binding factor A	1.18232	0.893898	0.241626	-0.161818
498	P04983	rbsA	Ribose import ATP-binding protein RbsA	1.10345	3.65145	0.142016	1.86847
499	P02925	rbsB	D-ribose-binding periplasmic protein	1.32444	2.82018	0.405382	1.49579
500	P64534	rcnB	Nickel/cobalt homeostasis protein RcnB	1.85838	0.794185	0.894044	-0.332452
501	P69407	rcsB	Capsular synthesis regulator component B	1.19335	0.551508	0.255016	-0.858545
502	P52061	rdgB	dITP/XTP pyrophosphatase	2.02929	1.94494	1.02097	0.959729
503	C4ZTF1	rdgC	Recombination-associated protein RdgC	1.00565	0.384861	0.00812147	-1.37759
504	C4ZYU4	recA	Protein RecA	1.18201	0.527797	0.241247	-0.921944
505	P37759	rfbB	dTDP-glucose 4,6-dehydratase 1	1.21821	1.0326	0.284765	0.04628
506	P37745	rfbC	dTDP-4-dehydrorhamnose 3,5-epimerase	1.18684	0.916691	0.247131	-0.125492
507	P0AG30	rho	Transcription termination factor Rho	1.14447	0.947237	0.194674	-0.0782021
508	P0AFU8	ribC	Riboflavin synthase	1.47387	0.736875	0.55961	-0.440507
509	P25539	ribD	Riboflavin biosynthesis protein RibD	0.824933	0.775162	-0.277652	-0.36743
510	C4ZTH2	ribH	6,7-dimethyl-8-ribityllumazine synthase	1.09975	0.386492	0.137173	-1.37149
511	P0AF93	ridA	Enamine/imine deaminase	1.21961	0.563705	0.286416	-0.826987
512	P0A944	rimI	Ribosomal-protein-alanine acetyltransferase	1.07662	0.431098	0.106508	-1.21391
513	P63177	rlmB	23S rRNA (guanosine-2'-O-)-methyltransferase RlmB	1.12093	0.688549	0.164693	-0.538369
514	C4ZSR8	rlmE	Ribosomal RNA large subunit methyltransferase E	1.42209	0.770816	0.508015	-0.375541
515	B1X8Q2	rlmL	Ribosomal RNA large subunit methyltransferase K/L	1.20148	0.787214	0.264813	-0.345173
516	P37765	rluB	Ribosomal large subunit pseudouridine synthase B	1.2585	1.13098	0.331702	0.177569
517	P37744	rmlA1	Glucose-1-phosphate thymidylyltransferase 1	1.25367	0.892579	0.326162	-0.163948
518	P21338	rna	Ribonuclease I	1.16543	0.476458	0.220864	-1.06958
519	C4ZTY2	rnb	Exoribonuclease 2	1.19452	0.56016	0.256431	-0.836089
520	C4ZYJ0	rnc	Ribonuclease 3	1.39763	1.14663	0.482987	0.1974
521	P21513	rne	Ribonuclease E	1.24441	0.634068	0.315465	-0.657291
522	P0A9J0	rng	Ribonuclease G	1.69426	0.742792	0.760657	-0.428969
523	P21499	rnr	Ribonuclease R	1.08643	0.356763	0.119589	-1.48696
524	C5A0I5	rpiA	Ribose-5-phosphate isomerase A	1.23639	0.286957	0.306131	-1.8011
525	C5A0S4	rplA	50S ribosomal protein L1	1.02178	0.749253	0.0310804	-0.416475
526	C4ZUH2	rplB	50S ribosomal protein L2	1.09514	0.600394	0.131118	-0.73602
527	C4ZUH5	rplC	50S ribosomal protein L3	1.19027	1.12156	0.251289	0.165501
528	C4ZUH4	rplD	50S ribosomal protein L4	1.24484	0.97178	0.315959	-0.0412989
529	C4ZUG3	rplE	50S ribosomal protein L5	1.04317	0.931075	0.0609683	-0.10303
530	C4ZUG0	rplF	50S ribosomal protein L6	1.19591	0.839111	0.258112	-0.253067
531	C4ZR80	rplI	50S ribosomal protein L9	1.21048	0.827304	0.275583	-0.27351
532	C5A0S5	rplJ	50S ribosomal protein L10	1.14902	0.800497	0.200398	-0.321032
533	C5A0S3	rplK	50S ribosomal protein L11	1.06976	0.960831	0.0972924	-0.0576458
534	C5A0S6	rplL	50S ribosomal protein L7/L12	1.0897	0.746554	0.123925	-0.421682
535	C4ZSW9	rplM	50S ribosomal protein L13	1.09015	0.921733	0.124528	-0.117579
536	C4ZUG5	rplN	50S ribosomal protein L14	1.12671	0.835505	0.172111	-0.25928
537	C4ZUF6	rplO	50S ribosomal protein L15	1.10607	0.78393	0.145441	-0.351203
538	C4ZUG8	rplP	50S ribosomal protein L16	1.04638	0.751546	0.0654028	-0.412066
539	C4ZUE9	rplQ	50S ribosomal protein L17	1.22223	0.639873	0.289518	-0.644142
540	C4ZUF9	rplR	50S ribosomal protein L18	1.38915	1.47743	0.474199	0.563089
541	C4ZYM4	rplS	50S ribosomal protein L19	1.06464	0.922061	0.0903693	-0.117066
542	C4ZYH8	rplT	50S ribosomal protein L20	1.27315	0.97633	0.3484	-0.0345594
543	C4ZSS5	rplU	50S ribosomal protein L21	1.06885	0.748973	0.0960568	-0.417015
544	C4ZUH0	rplV	50S ribosomal protein L22	1.07	0.817296	0.0976118	-0.29107
545	P0ADZ0	rplW	50S ribosomal protein L23	1.40853	1.34892	0.494189	0.431809
546	C4ZUG4	rplX	50S ribosomal protein L24	1.13866	0.827083	0.18734	-0.273897
547	C4ZU30	rplY	50S ribosomal protein L25	1.13123	0.998997	0.177891	-0.00144761
548	C4ZSS4	rpmA	50S ribosomal protein L27	1.39032	1.24389	0.475417	0.314862
549	C4ZXM9	rpmB	50S ribosomal protein L28	0.784487	1.62488	-0.350178	0.700335
550	C4ZUG7	rpmC	50S ribosomal protein L29	1.03714	0.502692	0.0526168	-0.992254
551	C4ZUF7	rpmD	50S ribosomal protein L30	0.890179	0.694423	-0.167833	-0.526113
552	C5A0A3	rpmE	50S ribosomal protein L31	1.53014	1.33968	0.613665	0.421883
553	C4ZXM8	rpmG	50S ribosomal protein L33	1.1488	1.10868	0.200127	0.14884
554	P0A7Z4	rpoA	DNA-directed RNA polymerase subunit alpha	1.21694	0.769251	0.283263	-0.378474
555	C5A0S7	rpoB	DNA-directed RNA polymerase subunit beta	1.14187	0.72968	0.191395	-0.454664
556	B1XBZ0	rpoC	DNA-directed RNA polymerase subunit beta'	1.1967	0.733425	0.259056	-0.447279
557	P00579	rpoD	RNA polymerase sigma factor RpoD	1.16915	0.596314	0.225464	-0.745857
558	P13445	rpoS	RNA polymerase sigma factor RpoS	1.0912	0.244554	0.125919	-2.03178
559	C4ZXP1	rpoZ	DNA-directed RNA polymerase subunit omega	1.13037	0.671627	0.176794	-0.574268
560	P0AG67	rpsA	30S ribosomal protein S1	1.0882	0.782214	0.121939	-0.354365
561	C4ZRR1	rpsB	30S ribosomal protein S2	1.14061	0.935014	0.1898	-0.0969409
562	C4ZUG9	rpsC	30S ribosomal protein S3	1.28193	0.99038	0.358318	-0.0139459
563	C4ZUF1	rpsD	30S ribosomal protein S4	1.18074	0.910685	0.239697	-0.134976
564	P0A7W1	rpsE	30S ribosomal protein S5	1.13777	0.865945	0.186212	-0.207652
565	C4ZR77	rpsF	30S ribosomal protein S6	1.227	0.841972	0.295138	-0.248155
566	C4ZUJ6	rpsG	30S ribosomal protein S7	1.12105	0.785593	0.164846	-0.348146
567	C4ZUG1	rpsH	30S ribosomal protein S8	1.12593	0.897411	0.17112	-0.156159
568	C4ZSW8	rpsI	30S ribosomal protein S9	1.14438	0.880927	0.194567	-0.182905
569	C4ZUH6	rpsJ	30S ribosomal protein S10	1.1161	0.84281	0.158467	-0.24672
570	C4ZUF2	rpsK	30S ribosomal protein S11	1.26157	0.884934	0.335221	-0.176359
571	C4ZUJ7	rpsL	30S ribosomal protein S12	0.829346	1.10925	-0.269954	0.149579
572	P0A7S9	rpsM	30S ribosomal protein S13	1.10609	0.741305	0.145472	-0.431862
573	B1X6F9	rpsN	30S ribosomal protein S14	1.24618	1.43017	0.317518	0.516185
574	C4ZSQ6	rpsO	30S ribosomal protein S15	0.990096	1.4895	-0.0143598	0.574826
575	C4ZYM7	rpsP	30S ribosomal protein S16	1.13333	0.845621	0.18057	-0.241917
576	C4ZUG6	rpsQ	30S ribosomal protein S17	1.17714	0.803409	0.235285	-0.315794
577	C4ZR79	rpsR	30S ribosomal protein S18	1.27266	1.53418	0.347848	0.617469
578	C4ZUH1	rpsS	30S ribosomal protein S19	1.08449	0.796728	0.117013	-0.327841
579	C4ZPU9	rpsT	30S ribosomal protein S20	0.906584	1.19699	-0.141487	0.259414
580	C4ZQY2	rpsU	30S ribosomal protein S21	1.1205	1.29492	0.164143	0.372868
581	C5A096	rraA	Regulator of ribonuclease activity A	1.36511	0.420812	0.449019	-1.24875
582	P0AF90	rraB	Regulator of ribonuclease activity B	1.01643	0.37907	0.0235158	-1.39947
583	C5A0T6	rsd	Regulator of sigma D	1.0714	0.318715	0.0994954	-1.64966
584	P0AAT6	rsfS	Ribosomal silencing factor RsfS	1.33312	1.18025	0.414808	0.239098
585	C5A1F5	rsgA	Putative ribosome biogenesis GTPase RsgA	1.31706	0.680425	0.397317	-0.555492
586	C4ZQ04	rsmH	Ribosomal RNA small subunit methyltransferase H	1.08674	0.481447	0.120003	-1.05455
587	P0AA43	rsuA	Ribosomal small subunit pseudouridine synthase A	0.985389	0.508538	-0.0212341	-0.975573
588	C4ZQE4	ruvB	Holliday junction ATP-dependent DNA helicase RuvB	1.58138	0.52278	0.661182	-0.935723
589	P76149	sad	Succinate semialdehyde dehydrogenase [NAD(P)+]	0.989633	0.622825	-0.0150349	-0.683101
590	P16095	sdaA	L-serine dehydratase 1	1.0578	0.206934	0.0810635	-2.27276
591	P30744	sdaB	L-serine dehydratase 2	1.35832	2.54578	0.441825	1.34811
592	P0AC41	sdhA	Succinate dehydrogenase flavoprotein subunit	1.18496	0.58375	0.244842	-0.776577
593	P07014	sdhB	Succinate dehydrogenase iron-sulfur subunit	1.04034	0.535093	0.0570503	-0.902139
594	C4ZRJ3	secA	Protein translocase subunit SecA	1.07313	0.662124	0.101829	-0.594826
595	C4ZXK1	secB	Protein-export protein SecB	1.20442	0.699054	0.268335	-0.516524
596	P16456	selD	Selenide, water dikinase	1.20809	0.697871	0.272731	-0.518967
597	P0AFY8	seqA	Negative modulator of initiation of replication	1.14005	0.619642	0.189098	-0.690493
598	P0A9T0	serA	D-3-phosphoglycerate dehydrogenase	1.47863	0.801413	0.564262	-0.319381
599	C4ZQ33	serC	Phosphoserine aminotransferase	1.15921	0.551071	0.213141	-0.85969
600	C4ZQ19	serS	Serine--tRNA ligase	1.41089	0.731871	0.496606	-0.450338
601	P0AEU7	skp	Chaperone protein Skp	1.1877	0.384837	0.248165	-1.37768
602	P37194	slp	Outer membrane protein slp	1.14066	0.161483	0.189866	-2.63055
603	C4ZYA5	slyA	Transcriptional regulator SlyA	1.29374	0.403073	0.371543	-1.31089
604	P0A9K9	slyD	FKBP-type peptidyl-prolyl cis-trans isomerase SlyD	1.39995	0.662338	0.48537	-0.594361
605	P00448	sodA	Superoxide dismutase [Mn]	2.33677	0.977544	1.22452	-0.0327666
606	P0AGD3	sodB	Superoxide dismutase [Fe]	0.871615	0.6308	-0.198237	-0.664746
607	P0AGD1	sodC	Superoxide dismutase [Cu-Zn]	1.11397	0.0612884	0.155716	-4.02824
608	P0AG14	sohB	Probable protease SohB	1.62558	0.654337	0.70095	-0.611894
609	P21170	speA	Biosynthetic arginine decarboxylase	0.922636	0.389633	-0.116167	-1.35981
610	P0A951	speG	Spermidine N(1)-acetyltransferase	1.66241	1.12742	0.733274	0.173024
611	P68191	sra	Stationary-phase-induced ribosome-associated protein	0.75177	0.172687	-0.411637	-2.53377
612	P05707	srlD	Sorbitol-6-phosphate 2-dehydrogenase	1.07272	0.704131	0.101269	-0.506084
613	P21507	srmB	ATP-dependent RNA helicase SrmB	1.0932	0.552549	0.12856	-0.855825
614	P0AGE0	ssb	Single-stranded DNA-binding protein	1.22039	0.762534	0.287343	-0.391126
615	P31142	sseA	3-mercaptopyruvate sulfurtransferase	1.44271	0.379523	0.528781	-1.39774
616	P0ACA3	sspA	Stringent starvation protein A	1.18262	0.621728	0.241984	-0.685645
617	C5A0R1	sthA	Soluble pyridine nucleotide transhydrogenase	1.39395	0.697896	0.479174	-0.518915
618	P0ACG1	stpA	DNA-binding protein StpA	1.06833	0.365841	0.0953552	-1.45071
619	P0AFG3	sucA	2-oxoglutarate dehydrogenase E1 component	1.11153	0.474196	0.152542	-1.07645
620	P0AFG6	sucB	Dihydrolipoyllysine-residue succinyltransferase component of 2-oxoglutarate dehydrogenase complex	1.14303	0.593696	0.192867	-0.752205
621	C4ZWK2	sucC	Succinyl-CoA ligase ADP-forming] subunit beta	0.989182	0.434135	-0.0156924	-1.20379
622	P0AGE9	sucD	Succinyl-CoA ligase [ADP-forming] subunit alpha	0.876033	0.39169	-0.190944	-1.35222
623	P77522	sufB	FeS cluster assembly protein SufB	0.72652	0.105108	-0.460925	-3.25006
624	P77499	sufC	Probable ATP-dependent transporter SufC	1.05462	0.139722	0.0767221	-2.83937
625	P77689	sufD	FeS cluster assembly protein SufD	0.894219	0.159586	-0.161299	-2.64759
626	C4ZYE2	sufS	Cysteine desulfurase	0.845067	0.233715	-0.242863	-2.09718
627	P0ADG4	suhB	Inositol-1-monophosphatase	1.06582	0.918224	0.0919652	-0.123081
628	P0ABZ6	surA	Chaperone SurA	1.29422	0.554139	0.372084	-0.851681
629	P0AF96	tabA	Toxin-antitoxin biofilm protein TabA	3.63498	1.03763	1.86195	0.0532869
630	P0A867	talA	Transaldolase A	1.05811	0.0456004	0.0814859	-4.45481
631	P0A870	talB	Transaldolase B	1.16964	0.682527	0.226069	-0.551043
632	P0A9T4	tas	Protein tas	1.08427	0.211579	0.116722	-2.24073
633	C4ZXK8	tdh	L-threonine 3-dehydrogenase	0.905521	0.780812	-0.14318	-0.356953
634	C4ZTG3	tgt	Queuine tRNA-ribosyltransferase	1.22081	1.07626	0.287844	0.106029
635	C4ZTI0	thiI	tRNA sulfurtransferase	1.14406	0.699547	0.194163	-0.515506
636	P0AGG0	thiL	Thiamine-monophosphate kinase	1.14137	0.509863	0.190763	-0.971819
637	P00561	thrA	Bifunctional aspartokinase/homoserine dehydrogenase 1	1.99132	0.137274	0.993725	-2.86487
638	P00934	thrC	Threonine synthase	1.51338	0.463545	0.597771	-1.10922
639	C4ZYI1	thrS	Threonine--tRNA ligase	1.55064	0.802412	0.632862	-0.317585
640	C4ZTJ3	tig	Trigger factor	1.15706	0.994965	0.210461	-0.00728286
641	P27302	tktA	Transketolase 1	1.33228	0.680248	0.413894	-0.555868
642	C4ZX38	tktB	Transketolase 2, thiamin-binding	1.14158	0.298042	0.191034	-1.74641
643	C4ZYY6	tnaA	Tryptophanase	1.32719	0.850083	0.408378	-0.234324
644	C4ZWL5	tolB	Protein TolB	1.30798	0.696557	0.387341	-0.521686
645	P06612	topA	DNA topoisomerase 1	1.15773	0.742948	0.2113	-0.428668
646	P14294	topB	DNA topoisomerase 3	1.22107	0.88275	0.28815	-0.179923
647	B1XB85	tpiA	Triosephosphate isomerase	1.24188	0.4547	0.312522	-1.13701
648	P0A862	tpx	Thiol peroxidase	1.24568	0.701197	0.316937	-0.512108
649	P18472	traW	Protein TraW	1.52348	1.49331	0.607369	0.578517
650	P36672	treB	PTS system trehalose-specific EIIBC component	2.20429	1.11059	1.14031	0.151326
651	P28904	treC	Trehalose-6-phosphate hydrolase	1.3843	0.927446	0.46916	-0.108665
652	P0A8I5	trmB	tRNA (guanine-N(7)-)-methyltransferase	1.22793	0.61018	0.296231	-0.712692
653	P0AE01	trmJ	tRNA (cytidine/uridine-2'-O-)-methyltransferase TrmJ	0.968908	0.648951	-0.0455691	-0.623818
654	C4ZT75	trpR	Trp operon repressor	1.31542	0.363845	0.395521	-1.45861
655	P00954	trpS	Tryptophan--tRNA ligase	0.931302	0.516217	-0.102679	-0.953951
656	P0AA25	trxA	Thioredoxin-1	0.771151	0.415692	-0.374915	-1.26641
657	P0A9P4	trxB	Thioredoxin reductase	1.31292	0.550793	0.392784	-0.860418
658	P0AF67	tsaE	tRNA threonylcarbamoyladenosine biosynthesis protein TsaE	1.26085	0.659746	0.334401	-0.600018
659	C4ZRR2	tsf	Elongation factor Ts	1.16226	0.766841	0.216936	-0.383
660	P0CE47	tufA	Elongation factor Tu 1	1.06027	0.647644	0.084435	-0.626728
661	P32132	typA	GTP-binding protein TypA/BipA	1.13351	0.645567	0.180795	-0.63136
662	P07604	tyrR	Transcriptional regulatory protein TyrR	1.41584	0.577387	0.501663	-0.79239
663	C4ZYA0	tyrS	Tyrosine--tRNA ligase	1.5029	1.0243	0.587753	0.0346359
664	C4ZU73	ubiG	3-demethylubiquinone-9 3-methyltransferase	1.17215	0.749548	0.229157	-0.415908
665	P37440	ucpA	Oxidoreductase UcpA	1.28854	0.880704	0.36574	-0.183271
666	P0A8F4	udk	Uridine kinase	1.13333	0.599885	0.180572	-0.737243
667	P12758	udp	Uridine phosphorylase	0.717197	0.287883	-0.479558	-1.79644
668	C4ZX73	upp	Uracil phosphoribosyltransferase	1.48943	0.836921	0.574759	-0.256836
669	P08390	usg	USG-1 protein	1.24181	0.525982	0.312447	-0.926914
670	P0AED0	uspA	Universal stress protein A	0.862834	0.282905	-0.212845	-1.82161
671	P0AAB8	uspD	Universal stress protein D	1.12074	0.100779	0.164449	-3.31073
672	P0AAC0	uspE	Universal stress protein E	3.45483	0.699171	1.78862	-0.516283
673	P37903	uspF	Universal stress protein F	1.59648	0.226997	0.674896	-2.13926
674	P39177	uspG	Universal stress protein G	1.26501	0.341776	0.339148	-1.54888
675	P0A698	uvrA	UvrABC system protein A	0.889418	0.562091	-0.169066	-0.831124
676	C4ZXV1	uvrB	UvrABC system protein B	1.21185	0.254175	0.277211	-1.97611
677	P03018	uvrD	DNA helicase II	1.42962	0.779524	0.515633	-0.359335
678	C4ZWT8	uxaB	Altronate oxidoreductase	1.69721	3.65538	0.763166	1.87002
679	C4ZR08	uxaC	Uronate isomerase	1.57689	2.7351	0.657085	1.45159
680	C4ZT10	uxuA	Mannonate dehydratase	1.29256	2.74191	0.370235	1.45518
681	P39160	uxuB	D-mannonate oxidoreductase	1.08349	1.93012	0.115691	0.94869
682	P07118	valS	Valine--tRNA ligase	1.22515	0.742826	0.292956	-0.428903
683	P37749	wbbI	Beta-1,6-galactofuranosyltransferase WbbI	1.50727	0.941397	0.591941	-0.087125
684	P76372	wzzB	Chain length determinant protein	1.3459	0.767975	0.428573	-0.380869
685	C4ZTH9	xseB	Exodeoxyribonuclease 7 small subunit	1.31662	0.571903	0.396842	-0.806158
686	P09030	xthA	Exodeoxyribonuclease III	1.14414	0.555597	0.194269	-0.847888
687	C4ZRL2	yacL	UPF0231 protein YacL	1.03539	0.342793	0.050173	-1.54459
688	P36879	yadG	Uncharacterized ABC transporter ATP-binding protein YadG	1.13936	0.576725	0.188225	-0.794045
689	C4ZRQ6	yaeH	UPF0325 protein YaeH	1.03229	0.25993	0.0458529	-1.94381
690	P75682	yagE	Probable 2-keto-3-deoxy-galactonate aldolase YagE	1.69146	0.757155	0.758272	-0.40134
691	P75691	yahK	Uncharacterized zinc-type alcohol dehydrogenase-like protein YahK	1.18516	0.0920124	0.245085	-3.44203
692	P75694	yahO	Uncharacterized protein YahO	1.11916	0.0854641	0.162419	-3.54854
693	P0ADZ7	yajC	UPF0092 membrane protein YajC	1.34857	0.473679	0.431431	-1.07802
694	P0ADA5	yajG	Uncharacterized lipoprotein YajG	1.40564	0.734616	0.491224	-0.444937
695	P77735	yajO	Uncharacterized oxidoreductase YajO	0.992007	0.155819	-0.0115777	-2.68206
696	C4ZTI3	yajQ	UPF0234 protein YajQ	1.06357	0.471337	0.0889158	-1.08517
697	C4ZUS5	ybaB	Nucleoid-associated protein YbaB	1.00858	0.402343	0.012324	-1.3135
698	P39830	ybaL	Inner membrane protein YbaL	1.04228	0.538651	0.0597495	-0.892578
699	P77717	ybaY	Uncharacterized lipoprotein YbaY	0.971695	0.132687	-0.0414247	-2.9139
700	P77395	ybbN	Uncharacterized protein YbbN	1.10455	0.438457	0.143458	-1.18949
701	C4ZWB8	ybeD	UPF0250 protein YbeD	1.02817	0.232833	0.0400797	-2.10263
702	P0AAT9	ybeL	Uncharacterized protein YbeL	1.1462	0.140751	0.196853	-2.82878
703	P0A9K3	ybeZ	PhoH-like protein	1.34628	0.571117	0.428978	-0.808141
704	P0AFP6	ybgI	UPF0135 protein YbgI	2.65414	0.589352	1.40825	-0.762798
705	P30177	ybiB	Uncharacterized protein YbiB	0.774539	0.265365	-0.36859	-1.91395
706	P30178	ybiC	Uncharacterized oxidoreductase YbiC	1.2925	0.0755546	0.37016	-3.72634
707	P0AAX8	ybiS	Probable L,D-transpeptidase YbiS	1.21182	0.561965	0.27717	-0.831448
708	P0A9U3	ybiT	Uncharacterized ABC transporter ATP-binding protein YbiT	1.36116	1.26342	0.44484	0.337331
709	P75818	ybjP	Uncharacterized lipoprotein YbjP	1.41908	0.412346	0.504958	-1.27807
710	P75838	ycaO	Ribosomal protein S12 methylthiotransferase accessory factor YcaO	1.11169	0.780897	0.152756	-0.356795
711	C4ZQ43	ycaR	UPF0434 protein YcaR	1.18786	0.281305	0.248361	-1.8298
712	P0AB03	ycbJ	Uncharacterized protein YcbJ	2.26427	0.578477	1.17905	-0.78967
713	P0AB14	yccJ	Uncharacterized protein YccJ	1.92757	0.16504	0.946783	-2.59911
714	P75874	yccU	Uncharacterized protein YccU	1.12619	0.186784	0.171453	-2.42056
715	H0Q9M4	yccW	Predicted methyltransferase	1.28911	0.696468	0.36637	-0.521871
716	B1X9E9	ycdY	Conserved protein	1.10408	0.653844	0.142845	-0.612982
717	P0AB28	yceD	Uncharacterized protein YceD	1.28095	0.904662	0.357213	-0.144549
718	C4ZS07	yceH	UPF0502 protein YceH	1.39479	0.463403	0.480047	-1.10966
719	C4ZS48	ycfP	UPF0227 protein YcfP	1.7339	0.389755	0.79402	-1.35936
720	P0ABU2	ychF	Ribosome-binding ATPase YchF	1.13739	0.621223	0.185728	-0.686817
721	P0AB52	ychN	Protein YchN	2.54244	0.474907	1.34621	-1.07428
722	P21362	yciF	Protein YciF	1.44509	0.0992976	0.531157	-3.3321
723	P0AB55	yciI	Protein YciI	2.248	0.732469	1.16864	-0.44916
724	P0AB61	yciN	Protein YciN	1.2257	0.145576	0.293602	-2.78016
725	P0AFR4	yciO	Uncharacterized protein YciO	1.1167	0.322499	0.15924	-1.63263
726	P76035	yciW	Uncharacterized protein YciW	0.898873	0.350532	-0.15381	-1.51238
727	P76046	ycjX	Uncharacterized protein YcjX	1.29443	0.570432	0.372317	-0.809873
728	P25906	ydbC	Putative oxidoreductase YdbC	1.23266	0.347732	0.301774	-1.52395
729	P52647	ydbK	Probable pyruvate-flavodoxin oxidoreductase	1.05184	0.413373	0.0729147	-1.27448
730	P0ACW6	ydcH	Uncharacterized protein YdcH	1.35195	0.11383	0.435039	-3.13504
731	P77318	ydeN	Uncharacterized sulfatase YdeN	1.03185	0.290777	0.0452346	-1.78201
732	P39831	ydfG	NADP-dependent 3-hydroxy acid dehydrogenase YdfG	1.16987	0.293345	0.226343	-1.76933
733	P64463	ydfZ	Putative selenoprotein YdfZ	19.5469	3.32866	4.28887	1.73494
734	P77804	ydgA	Protein YdgA	1.14787	0.255269	0.198963	-1.96991
735	P76177	ydgH	Protein YdgH	1.30971	0.628203	0.389252	-0.670697
736	P77552	ydhQ	Uncharacterized protein YdhQ	1.29361	0.276333	0.371397	-1.85552
737	P0ACX3	ydhR	Putative monooxygenase YdhR	0.996162	0.326332	-0.00554804	-1.61559
738	P64476	ydiH	Uncharacterized protein YdiH	1.33993	0.391728	0.422153	-1.35207
739	P0ACY1	ydjA	Putative NAD(P)H nitroreductase YdjA	1.02666	0.395277	0.0379635	-1.33906
740	P39173	yeaD	Putative glucose-6-phosphate 1-epimerase	1.64107	0.371021	0.714641	-1.43043
741	P0ACY3	yeaG	Uncharacterized protein YeaG	0.887775	0.12319	-0.171734	-3.02104
742	P64483	yeaK	Uncharacterized protein YeaK	1.28303	0.437788	0.359555	-1.1917
743	P76243	yeaO	Uncharacterized protein YeaO	1.09914	0.229839	0.136372	-2.1213
744	P0A8A0	yebC	Probable transcriptional regulatory protein YebC	1.5597	1.05072	0.641266	0.0713729
745	P33218	yebE	Inner membrane protein YebE	1.0323	0.276566	0.0458662	-1.85431
746	P64503	yebV	Uncharacterized protein YebV	1.35374	0.449932	0.436954	-1.15222
747	P0AD05	yecA	Uncharacterized protein YecA	1.13095	0.303991	0.177532	-1.7179
748	P0ADI7	yecD	Isochorismatase family protein YecD	1.70308	0.792793	0.768146	-0.334984
749	P0AD10	yecJ	Uncharacterized protein YecJ	0.968158	0.842067	-0.046685	-0.247994
750	P31063	yedD	Uncharacterized lipoprotein YedD	0.899436	0.315858	-0.152908	-1.66265
751	P33014	yeeD	UPF0033 protein YeeD	1.18119	0.845569	0.240238	-0.242006
752	P0AD12	yeeZ	Protein YeeZ	1.35926	0.50803	0.442824	-0.977014
753	P76402	yegP	UPF0339 protein YegP	1.13653	0.0478155	0.184638	-4.38638
754	P0ACR4	yeiE	Uncharacterized HTH-type transcriptional regulator YeiE	1.36394	0.452122	0.447775	-1.14521
755	B1X869	yeiP	Elongation factor P-like protein	1.24075	0.747215	0.311207	-0.420405
756	C4ZU31	yejK	Nucleoid-associated protein YejK	1.16873	0.747411	0.224942	-0.420026
757	P77625	yfbT	Sugar phosphatase YfbT	1.31636	0.48015	0.396556	-1.05844
758	P77775	yfcH	Epimerase family protein YfcH	0.854915	0.433733	-0.226147	-1.20512
759	P76536	yfeX	Probable deferrochelatase/peroxidase YfeX	1.71225	0.521044	0.775895	-0.940523
760	P76550	yffS	Uncharacterized protein YffS	1.2096	0.105181	0.274534	-3.24906
761	P76569	yfgD	Uncharacterized protein YfgD	1.29582	0.447736	0.37387	-1.15928
762	P76576	yfgM	UPF0070 protein YfgM	1.00811	0.686026	0.0116535	-0.543665
763	P0AGJ5	yfiF	Uncharacterized tRNA/rRNA methyltransferase YfiF	0.87192	0.463252	-0.197732	-1.11013
764	P33644	yfiH	Laccase domain protein YfiH	1.25819	0.672411	0.331348	-0.572586
765	P0ADE6	ygaU	Uncharacterized protein YgaU	0.99305	0.0754459	-0.0100615	-3.72841
766	P0ADR8	ygdH	LOG family protein YgdH	1.33486	0.403408	0.416684	-1.30969
767	P65807	ygeY	Uncharacterized protein YgeY	1.12943	0.093912	0.175596	-3.41255
768	Q46811	ygfK	Uncharacterized protein YgfK	1.66951	0.0846801	0.739425	-3.56183
769	C5A0H0	ygfZ	tRNA-modifying protein YgfZ	0.982724	0.368837	-0.0251413	-1.43894
770	P0ADS6	yggE	Uncharacterized protein YggE	1.29544	0.262908	0.373437	-1.92737
771	P38521	yggL	Uncharacterized protein YggL	1.21542	0.381237	0.281452	-1.39124
772	C5A0N1	yggX	Probable Fe(2+)-trafficking protein	1.39528	0.588921	0.480557	-0.763855
773	P0AG84	yghA	Uncharacterized oxidoreductase YghA	0.937243	0.0771489	-0.0935045	-3.69621
774	Q46845	yghU	Disulfide-bond oxidoreductase YghU	1.15491	0.127256	0.207785	-2.97419
775	P30871	ygiF	Uncharacterized protein YgiF	1.13614	0.747843	0.184135	-0.419193
776	P0ADU2	ygiN	Probable quinol monooxygenase YgiN	1.25578	0.405117	0.328586	-1.30359
777	P0ADU5	ygiW	Protein YgiW	1.07705	0.0494256	0.10709	-4.3386
778	P63417	yhbS	Uncharacterized N-acetyltransferase YhbS	1.79555	0.557073	0.844425	-0.844062
779	P0ADW3	yhcB	Putative cytochrome d ubiquinol oxidase subunit 3	1.1933	0.518649	0.254957	-0.947169
780	P0ADX7	yhhA	Uncharacterized protein YhhA	0.935006	0.273569	-0.0969528	-1.87002
781	P37613	yhhK	Uncharacterized protein YhhK	1.17096	0.542668	0.227693	-0.881857
782	P46853	yhhX	Uncharacterized oxidoreductase YhhX	1.13889	0.341572	0.18763	-1.54974
783	P0ADK0	yiaF	Uncharacterized protein YiaF	0.876908	0.187289	-0.189502	-2.41666
784	P0ACA1	yibF	Uncharacterized GST-like protein YibF	1.11084	0.210518	0.151653	-2.24799
785	P0ADK8	yibL	Uncharacterized protein YibL	1.09896	0.619207	0.136141	-0.691507
786	P0AG27	yibN	Uncharacterized protein YibN	1.17125	0.737116	0.228054	-0.440036
787	Q2M7R5	yibT	Uncharacterized protein YibT	0.95118	0.172398	-0.0722097	-2.53618
788	P23839	yicC	UPF0701 protein YicC	1.2085	0.382228	0.273218	-1.3875
789	P09996	yidB	Uncharacterized protein YidB	0.920055	0.336542	-0.120208	-1.57114
790	C4ZYY3	yidC	Membrane protein insertase YidC	1.27105	0.792824	0.346017	-0.334927
791	P0AGE6	yieF	Uncharacterized protein YieF	0.793108	0.122016	-0.334411	-3.03486
792	P0ADN2	yifE	UPF0438 protein YifE	1.1463	0.520158	0.196982	-0.942977
793	H0QF93	yihA	Probable GTP-binding protein EngB	1.26819	0.502066	0.342767	-0.994052
794	P0ADP9	yihD	Protein YihD	1.05612	0.315967	0.0787723	-1.66215
795	P32140	yihS	Uncharacterized sugar isomerase YihS	1.38274	33.9046	0.467526	5.08341
796	P32141	yihT	Uncharacterized aldolase YihT	0.862413	31.8722	-0.213549	4.99423
797	P0A8Y3	yihX	Alpha-D-glucose-1-phosphate phosphatase YihX	1.47272	0.599219	0.558487	-0.738846
798	P32157	yiiM	Protein YiiM	1.07397	0.28736	0.102959	-1.79907
799	P0AF43	yjbB	Uncharacterized protein YjbB	1.13988	0.389334	0.188883	-1.36092
800	P68206	yjbJ	UPF0337 protein YjbJ	0.959062	0.0869947	-0.0603042	-3.52293
801	P0AF50	yjbR	Uncharacterized protein YjbR	0.93767	0.0587339	-0.0928477	-4.08966
802	P0ACU7	yjdC	HTH-type transcriptional regulator YjdC	1.10703	0.232282	0.146689	-2.10605
803	P39274	yjdJ	Uncharacterized protein YjdJ	1.19386	0.158029	0.255629	-2.66174
804	P39342	yjgR	Uncharacterized protein YjgR	1.06089	0.188016	0.0852728	-2.41107
805	P0A9W3	yjjK	Uncharacterized ABC transporter ATP-binding protein YjjK	1.20461	0.510998	0.268571	-0.96861
806	P0AAJ1	ynfG	Probable anaerobic dimethyl sulfoxide reductase chain YnfG	5.76866	0.980508	2.52824	-0.0283988
807	P76193	ynhG	Probable L,D-transpeptidase YnhG	1.23604	0.13043	0.305723	-2.93865
808	P77247	yniC	2-deoxyglucose-6-phosphate phosphatase	1.1586	0.620296	0.212382	-0.688971
809	Q46919	yqcC	Uncharacterized protein YqcC	2.44397	0.840961	1.28922	-0.249889
810	C5A0L7	yqgE	UPF0301 protein YqgE	1.14631	0.712173	0.196997	-0.489701
811	Q46856	yqhD	Alcohol dehydrogenase YqhD	1.02675	0.415943	0.0380822	-1.26554
812	P64581	yqjD	Uncharacterized protein YqjD	0.849332	0.115193	-0.235599	-3.11788
813	P64588	yqjI	Transcriptional regulator YqjI	1.55245	0.700241	0.634546	-0.514077
814	P0AE48	ytfP	Gamma-glutamylcyclotransferase family protein YtfP	1.27755	0.522576	0.353382	-0.936287
815	P39325	ytfQ	ABC transporter periplasmic-binding protein YtfQ	2.64536	0.216021	1.40347	-2.21076
816	C5A095	zapB	Cell division protein ZapB	1.67475	1.09636	0.743949	0.132726
817	P0AC53	zwf	Glucose-6-phosphate 1-dehydrogenase	1.25356	0.608958	0.32603	-0.715585
